# Supplementary material for: Pituitary Imaging Abnormalities and Related Endocrine Disorders in Erdheim–Chester Disease
Source: Cancers (Basel). 2021 Aug 17;13(16):4126. doi: 10.3390/cancers13164126 (PMC8392147; doi:10.3390/cancers13164126)
Supplement: Supplementary file 1 [file cancers-13-04126-s001.zip]

Archive with 2 entries (2 files):
- Supplement 1.pdf
- Supplement 2.pptx
